# Supplementary material for: What defines a photosynthetic microbial mat in western Antarctica?
Source: PLoS One. 2025 Mar 5;20(3):e0315919. doi: 10.1371/journal.pone.0315919 (PMC11882083; doi:10.1371/journal.pone.0315919)
Supplement: S1 — (XLSX) [file pone.0315919.s001.xlsx]

## Sheet: Quality control reads
Sample Name	Raw reads	Reads filter	PE raw reads	PE qc reads	Reads classified by kaiju	rate classification	M Reads After Filtering	GC content	% Pass Filter	% Adapter	% Duplication
Fildes1	48720224	40420688	24360112	20210344	5801262	0.143522	40.4	48.1%	83.0%	13.5%	1.3%
Fildes2	49571536	39669168	24785768	19834584	7231546	0.182296	39.7	49.0%	80.0%	7.2%	2.5%
Fildes3	51486780	41274514	25743390	20637257	6804468	0.164859	41.3	46.4%	80.2%	9.7%	0.8%
Fildes4	44170014	38713210	22085007	19356605	5697892	0.147182	38.7	45.0%	87.6%	24.3%	0.6%
Potter5	80342346	68677134	40171173	34338567	12860750	0.187264	68.7	45.9%	85.5%	19.3%	1.0%
Potter6	76432590	66727016	38216295	33363508	10824121	0.162215	66.7	45.0%	87.3%	29.5%	1.1%
Esperanza	59174324	49528446	29587162	24764223	9715530	0.196161	49.5	46.1%	83.7%	9.3%	1.7%
Primavera	48383076	38791492	24191538	19395746	9118557	0.235066	38.8	45.2%	80.2%	9.7%	1.1%
San Martin	33405258	27834964	16702629	13917482	6217814	0.223381	27.8	44.2%	83.3%	10.8%	0.4%
Garwood10	45302832	35264218	22651416	17632109	7295964	0.206894	35.3	54.7%	77.8%	23.0%	1.7%
Garwood11	43073298	34388296	21536649	17194148	7538093	0.219205	34.4	46.8%	79.8%	9.4%	0.5%
Garwood12	60291510	49807508	30145755	24903754	9512303	0.190981	49.8	49.4%	82.6%	8.8%	0.9%
Garwood13	49993630	39964328	24996815	19982164	7093958	0.177507	40	48.1%	79.9%	6.8%	0.7%
Taylor	36888162	31473064	18444081	15736532	6252767	0.19867	31.5	39.2%	85.3%	3.1%	2.0%
mean	5.19454e+07	4.30381e+07	2.59727e+07	2.15191e+07	7.9975e+06
min	33405258	27834964	16702629	13917482	5697892
max	80342346	68677134	40171173	34338567	12860750
total	727235580	602534046	363617790	301267023	111965025

## Sheet: Processed contigs
	Contigs >1k	Prokaryotic contigs assign	Unclassified contigs	Eukaryota contigs assign	Predicted genes prokariotic	ORF predicted unclassified contigs	Predicted genes eukaryotic	predict 18S RNA	predict 16S RNA
Fildes1	51184	28626	21890	631	38222	282760	2567	61	93
Fildes2	77322	50057	27038	181	53462	355321	856	64	100
Fildes3	79102	39265	37154	2617	48760	520065	10472	58	99
Fildes4	71373	24425	42443	4347	38817	711586	19534	44	66
Potter5	135171	66249	57694	11159	76767	919040	69359	79	117
Potter6	114982	60138	47494	7275	71761	671685	28820	72	106
Esperanza	74128	48995	24243	802	59833	340733	4170	83	123
Primavera	52137	38126	13962	25	53851	167681	127	23	33
San Martin	53967	34260	18905	780	54243	266087	3538	48	74
Garwood10	55772	40954	14743	55	63289	205301	235	39	46
Garwood11	67169	47327	19524	215	67140	254752	675	49	74
Garwood12	133036	90814	42028	161	99438	575688	525	74	118
Garwood13	82527	50804	31509	154	72054	438514	1036	58	84
Taylor	70507	39598	28982	1854	63954	346335	6646	66	82
mean	79884.1	47117	30543.5	2161.14	61542.2	432539	10611.4	58.4286	86.7857
min	51184	24425	13962	25	38222	167681	127	23	33
max	135171	90814	57694	11159	99438	919040	69359	83	123
total	1118377	659638	427609	30256	861591	6055548	148560	818	1215

## Sheet: Kingdom classification
Mat	Bacteria	Eukaryota	Archaea	Viruses	Unassigned
Fildes1	90.084	6.032	0.112	0.088	3.684
Fildes2	94.862	1.691	0.112	0.084	3.252
Fildes3	90.888	5.837	0.088	0.091	3.096
Fildes4	84.815	10.089	0.077	0.27	4.749
Potter5	90.656	5.987	0.054	0.068	3.235
Potter6	91.795	4.771	0.071	0.077	3.286
Esperanza	92.834	3.657	0.168	0.198	3.143
Primavera	97.405	0.241	0.054	0.042	2.259
San Martin	93.786	3.981	0.034	0.053	2.145
Garwood10	96.094	0.328	0.066	0.035	3.477
Garwood11	96.88	0.629	0.068	0.121	2.302
Garwod12	96.368	0.653	0.225	0.03	2.724
Garwood13	96.076	1.002	0.103	0.087	2.732
Taylor	95.762	1.597	0.074	0.087	2.48
mean	93.4504	3.32107	0.0932857	0.0950714	3.04029

## Sheet: Phylum classification 
Mat	Bacteroidota	Pseudomonadota	Cyanobacteriota	Verrucomicrobiota	Bacillariophyta	Acidobacteriota	Planctomycetota	Actinomycetota	Bacillota	Chloroflexota
Fildes1	26.879	28.927	13.49	5.622	5.126	3.937	3.521	2.077	1.108	0.886
Fildes2	29.144	30.352	15.59	4.041	1.185	3.248	5.628	1.361	0.883	0.881
Fildes3	34.086	30.054	10.898	5.069	4.643	1.982	2.079	2.511	1.068	0.564
Fildes4	40.929	25.756	4.546	5.99	7.514	0.591	0.849	1.1	1.287	0.656
Potter5	22.749	23.732	37.276	2.327	4.988	0.341	1.125	0.953	0.388	0.19
Potter6	30.104	24.43	30.037	2.045	3.446	0.565	0.746	0.753	0.851	0.252
Esperanza	25.643	31.536	27.722	1.258	2.429	0.752	0.738	2.072	0.645	0.489
Primavera	27.627	24.892	41.491	0.539	0.018	0.185	0.303	0.856	0.494	0.168
San Martin	69.884	15.905	0.185	0.498	0.1	0.188	0.301	4.758	0.415	0.109
Garwood10	17.864	53.504	11.07	3.335	0.01	4.084	1.743	0.87	0.565	0.836
Garwood11	43.091	25.665	17.967	2.364	0.08	2.158	1.614	1.137	0.523	0.615
Garwod12	27.1	36.147	11.885	3.429	0.025	1.452	3.985	1.455	0.832	6.364
Garwood13	34.927	30.596	15.8	4.13	0.37	2.691	2.426	1.496	0.778	0.831
Taylor	54.52	13.706	22.449	1.7	0.067	0.222	0.405	0.386	0.503	0.185

## Sheet: Diversity index
Mat	Shannon index	Simpson index	Region
Fildes1	5.55575	0.954897	Maritima
Fildes2	5.90328	0.983627	Maritima
Fildes3	4.64671	0.891585	Maritima
Fildes4	3.51755	0.838889	Maritima
Potter5	4.27036	0.920601	Maritima
Potter6	4.79851	0.955737	Maritima
Esperanza	4.7335	0.945393	Peninsula
Primavera	3.93419	0.906845	Peninsula
SM	4.2707	0.945335	Peninsula
Garwood10	5.50593	0.986879	Dry Valleys
Garwood11	5.55363	0.985689	Dry Valleys
Garwood12	6.10021	0.991342	Dry Valleys
Garwood13	5.80897	0.988367	Dry Valleys
Taylor	5.02822	0.983562	Dry Valleys

## Sheet: EukDetect results
Mat	Name	Rank	Lineage	Taxid	Observed_markers	Read_counts	Percent_observed_markers	Total_marker_coverage	Percent_identity
Fildes1	Plectus murrayi	species	phylum-Nematoda|class-Chromadorea|order-Plectida|family-Plectidae|genus-Plectus|species-Plectus_murrayi	538668	14	17	0.1296	0.0478	0.9725
Fildes1	Hypsibius dujardini	species	phylum-Tardigrada|class-Eutardigrada|order-Parachela|family-Hypsibiidae|genus-Hypsibius|species-Hypsibius_dujardini	232323	2	4	0.0127	0.0596	0.9682
Fildes2	Plectus murrayi	species	phylum-Nematoda|class-Chromadorea|order-Plectida|family-Plectidae|genus-Plectus|species-Plectus_murrayi	538668	4	4	0.037	0.064	0.9817
Fildes3	No taxa passing filter requirements.
Fildes4	Empty read count file. Likely no aligned reads in sample.
Potter5	No taxa passing filter requirements.
Potter6	No taxa passing filter requirements.
Esperanza	Protomyces sp. C29	species	phylum-Ascomycota|class-Taphrinomycetes|order-Taphrinales|family-Protomycetaceae|genus-Protomyces|species-Protomyces_sp._C29	1882900	12	22	0.0719	0.0698	0.9845
Primavera	Belgica antarctica	species	phylum-Arthropoda|class-Insecta|order-Diptera|family-Chironomidae|genus-Belgica|species-Belgica_antarctica	315563	56	152	0.3394	0.1312	0.9961
Primavera	Glaciozyma antarctica PI12	species	phylum-Basidiomycota|class-Microbotryomycetes|order-Kriegeriales|family-Camptobasidiaceae|genus-Glaciozyma|species-Glaciozyma_antarctica	1332765	3	5	0.0175	0.0729	0.9982
San Martin	No taxa passing filter requirements.
Garwood10	No taxa passing filter requirements.
Garwood11	No taxa passing filter requirements.
Garwood12	Plectus murrayi	species	phylum-Nematoda|class-Chromadorea|order-Plectida|family-Plectidae|genus-Plectus|species-Plectus_murrayi	538668	10	11	0.0926	0.062	0.9674
Garwood13	Plectus murrayi	species	phylum-Nematoda|class-Chromadorea|order-Plectida|family-Plectidae|genus-Plectus|species-Plectus_murrayi	538668	22	27	0.2037	0.0645	0.99
Taylor	Empty read count file. Likely no aligned reads in sample.

## Sheet: 18S RNA BLAST output
qseqid	sseqid	pident	length	mismatch	gapopen	qstart	qend	sstart	send	evalue	bitscore	taxonomy
Esperanza_k141_127999:0-540(-)	ON479830.1	99.631	542	0	2	1	540	1	542	0	1057	Eukaryota;Chlorophyta;Trebouxiophyceae;unclassified Trebouxiophyceae order;unclassified Trebouxiophyceae family;Pseudostichococcus
Esperanza_k141_171205:1-1243(-)	AY180029.1	96.389	1163	27	13	79	1238	1	1151	0	1956	Eukaryota;unclassified Fungi phylum;unclassified Fungi class;unclassified Fungi order;unclassified Fungi family;unclassified Fungi genus
Esperanza_k141_197862:7-1783(+)	AY498654.1	99.661	1772	5	1	3	1774	3	1773	0	3467	Eukaryota;Ciliophora;Spirotrichea;Sporadotrichida;Oxytrichidae;Orthamphisiella
Esperanza_k141_218866:2094-2681(-)	MN940488.1	99.651	573	2	0	1	573	622	1194	0	1120	Eukaryota;Bacillariophyta;Bacillariophyceae;Naviculales;Pinnulariaceae;Pinnularia
Esperanza_k141_225892:3558-4419(-)	NC_027978.1	89.761	879	55	16	1	861	27472	26611	0	993	Eukaryota;Bacillariophyta;Bacillariophyceae;Naviculales;Naviculaceae;Fistulifera
Esperanza_k141_233394:1867-2484(-)	AJ416106.1	99.675	615	0	2	1	615	1125	1737	0	1201	Eukaryota;Cercozoa;Imbricatea;Spongomonadida;Spongomonadidae;Spongomonas
Esperanza_k141_297878:0-593(+)	AY821973.1	96.375	469	15	2	1	468	1091	1558	0	793	Eukaryota;Bacillariophyta;unclassified Bacillariophyta class;unclassified Bacillariophyta order;unclassified Bacillariophyta family;unclassified Bacillariophyta genus
Esperanza_k141_322428:11863-13154(+)	JN418575.1	96.546	1274	36	7	21	1291	1	1269	0	2169	Eukaryota;Bacillariophyta;Bacillariophyceae;Naviculales;Pinnulariaceae;Pinnularia
Esperanza_k141_36450:1143-2865(-)	KX258192.1	98.661	1718	22	1	3	1720	4	1720	0	3221	Eukaryota;Ciliophora;Phyllopharyngea;Chlamydodontida;Chilodonellidae;Phascolodon
Esperanza_k141_370498:814-2512(+)	KJ542108.1	97.014	1574	33	10	3	1563	2	1574	0	2734	Eukaryota;Tubulinea;Elardia;Euamoebida;Hartmannellidae;Ptolemeba
Esperanza_k141_388989:0-1286(-)	AY919735.1	94.192	1274	57	15	21	1286	1	1265	0	1921	Eukaryota;unclassified Eukaryota phylum;unclassified Eukaryota class;unclassified Eukaryota order;unclassified Eukaryota family;unclassified Eukaryota genus
Esperanza_k141_39310:34-1815(-)	OR081327.1	94.444	1764	86	8	17	1771	1	1761	0	2708	Eukaryota;Tubulinea;Elardia;Euamoebida;unclassified Euamoebida family;Copromyxa
Esperanza_k141_476732:1-635(+)	KR017748.1	100	486	0	0	149	634	35028	34543	0	963	Eukaryota;Chlorophyta;Trebouxiophyceae;Prasiolales;Prasiolaceae;Prasiola
Esperanza_k141_498011:0-480(+)	DQ244038.1	94.255	470	25	2	1	468	1304	1773	0	716	Eukaryota;unclassified Eukaryota phylum;unclassified Eukaryota class;unclassified Eukaryota order;unclassified Eukaryota family;unclassified Eukaryota genus
Esperanza_k141_54434:14751-15595(+)	AF289158.1	93.174	835	52	4	1	833	595	1426	0	1197	Eukaryota;Rhodophyta;unclassified Rhodophyta class;unclassified Rhodophyta order;unclassified Rhodophyta family;unclassified Rhodophyta genus
Esperanza_k141_55121:7918-8827(+)	JF272082.1	88.926	298	22	9	52	339	673	969	1.64e-81	317	Eukaryota;Ciliophora;Litostomatea;Haptorida;Spathidiidae;Semispathidium
Esperanza_k141_561403:17632-18570(-)	KR849996.1	98.958	96	1	0	1	96	161	256	6.38e-41	182	Eukaryota;Chlorophyta;Trebouxiophyceae;Prasiolales;Prasiolaceae;Prasiola
Esperanza_k141_561404:12563-13439(-)	JQ307081.1	93.326	854	47	9	1	852	298	1143	0	1231	Eukaryota;Ciliophora;Oligohymenophorea;Sessilida;Zoothamnidae;Myoschiston
Esperanza_k141_7515:4886-5790(+)	NC_067578.1	89.947	378	36	2	527	904	24572	24197	2.66e-120	446	Eukaryota;Bacillariophyta;Bacillariophyceae;Naviculales;Naviculaceae;Haslea
Esperanza_k141_91975:33931-34843(-)	DQ521504.1	90.57	859	57	18	19	872	635	1474	0	1037	Eukaryota;unclassified Eukaryota phylum;unclassified Eukaryota class;unclassified Eukaryota order;unclassified Eukaryota family;unclassified Eukaryota genus
Esperanza_k141_92659:32356-33264(-)	GQ487942.1	95.833	888	35	1	1	886	627	1514	0	1465	Eukaryota;Rotifera;Eurotatoria;Adinetida;Adinetidae;Adineta
Fildes1_k141_176145:1723-3509(+)	JN418568.1	97.541	1708	36	5	21	1727	1	1703	0	3023	Eukaryota;Bacillariophyta;Bacillariophyceae;Naviculales;Pinnulariaceae;Pinnularia
Fildes1_k141_195861:79-2164(-)	MK946153.1	93.275	922	48	7	1026	1939	160	1075	0	1294	Eukaryota;unclassified Eukaryota phylum;unclassified Eukaryota class;unclassified Eukaryota order;unclassified Eukaryota family;unclassified Eukaryota genus
Fildes1_k141_227864:5738-6607(-)	OP718170.1	95.517	870	34	4	1	869	7227	8092	0	1386	Eukaryota;Bacillariophyta;Bacillariophyceae;Cymbellales;Gomphonemataceae;Gomphonema
Fildes1_k141_238895:468-2263(+)	OR243766.1	99.101	1780	15	1	17	1795	1	1780	0	3394	Eukaryota;Ascomycota;Leotiomycetes;Helotiales;unclassified Helotiales family;Tetracladium
Fildes1_k141_262463:6486-7332(-)	NC_056793.1	98.936	846	7	2	1	846	23540	24383	0	1590	Eukaryota;Bacillariophyta;Bacillariophyceae;Bacillariales;Bacillariaceae;Nitzschia
Fildes1_k141_370107:0-591(+)	KJ961663.1	99.322	590	4	0	1	590	1185	1774	0	1138	Eukaryota;Bacillariophyta;Bacillariophyceae;Cymbellales;Gomphonemataceae;Gomphonema
Fildes1_k141_415012:678-1235(-)	AM501993.1	99.102	557	5	0	1	557	268	824	0	1065	Eukaryota;Bacillariophyta;Bacillariophyceae;Cymbellales;Gomphonemataceae;Gomphonema
Fildes1_k141_496296:91146-91636(-)	MF997424.1	92.057	491	36	3	1	490	82374	82862	4.57e-179	640	Eukaryota;Bacillariophyta;Bacillariophyceae;Naviculales;Amphipleuraceae;Halamphora
Fildes1_k141_70449:1081-1953(-)	NC_056794.1	99.541	872	4	0	1	872	149599	148728	0	1697	Eukaryota;Bacillariophyta;Bacillariophyceae;Naviculales;Naviculaceae;Navicula
Fildes2_k141_112241:0-591(+)	EF465469.1	99.66	589	2	0	1	589	1192	1780	0	1152	Eukaryota;Bacillariophyta;Fragilariophyceae;Fragilariales;Fragilariaceae;Fragilaria
Fildes2_k141_299287:1239-1908(-)	KT226089.1	99.844	643	1	0	1	643	46	688	0	1267	Eukaryota;Tardigrada;Heterotardigrada;Echiniscoidea;Echiniscidae;Barbaria
Fildes2_k141_300385:99-1424(-)	MH924837.1	99.566	692	3	0	628	1319	638	1329	0	1348	Eukaryota;Nematoda;Chromadorea;Plectida;Plectidae;Plectus
Fildes2_k141_418224:54-720(-)	KF356768.1	99.094	552	5	0	18	569	2	553	0	1055	Eukaryota;Ciliophora;Oligohymenophorea;Sessilida;Zoothamnidae;Myoschiston
Fildes2_k141_509212:3039-4958(+)	AF293902.1	98.696	1917	15	2	1	1917	2	1908	0	3602	Eukaryota;Tubulinea;Elardia;Euamoebida;Hartmannellidae;Saccamoeba
Fildes3_k141_150042:223-946(+)	KY863468.1	96.423	615	18	3	1	613	1076	1688	0	1023	Eukaryota;Bacillariophyta;Bacillariophyceae;Naviculales;Diadesmidaceae;Luticola
Fildes3_k141_171114:16-1831(+)	AB695486.1	99.774	1769	4	0	24	1792	1	1769	0	3475	uncultured eukaryote
Fildes3_k141_346020:31497-32378(-)	NC_056788.1	94.257	888	37	5	1	881	37416	36536	0	1334	Eukaryota;Bacillariophyta;Bacillariophyceae;Bacillariales;Bacillariaceae;Nitzschia
Fildes3_k141_583169:4-492(-)	FJ172078.1	99.383	486	3	0	3	488	1	486	0	940	Eukaryota;Bacillariophyta;Bacillariophyceae;Bacillariales;Bacillariaceae;Nitzschia
Fildes4_k141_209179:1-717(+)	MZ923280.1	96.558	581	18	2	1	580	609	1188	0	977	Eukaryota;Cryptomycota;unclassified Cryptomycota class;unclassified Cryptomycota order;unclassified Cryptomycota family;unclassified Cryptomycota genus
Fildes4_k141_310126:3979-4866(+)	NC_057054.1	88.348	884	81	7	6	887	33962	33099	0	910	Eukaryota;Bacillariophyta;Bacillariophyceae;Bacillariales;Bacillariaceae;Pseudo-nitzschia
Fildes4_k141_366103:0-666(+)	KM020029.1	98.382	618	10	0	49	666	1153	1770	0	1146	Eukaryota;Chlorophyta;Chlorophyceae;Chlamydomonadales;Tetracystaceae;Tetracystis
Fildes4_k141_45710:8745-10542(+)	OQ702934.1	94.731	1784	90	3	17	1797	1	1783	0	2769	Eukaryota;Chytridiomycota;Chytridiomycetes;Rhizophydiales;unclassified Rhizophydiales family;unclassified Rhizophydiales genus
Garwood10_k141_52229:77-1510(+)	EF023353.1	98.175	1425	24	2	3	1426	1	1424	0	2617	Eukaryota;unclassified Eukaryota phylum;unclassified Eukaryota class;unclassified Eukaryota order;unclassified Eukaryota family;unclassified Eukaryota genus
Garwood11_k141_155700:776-2560(+)	HM536169.1	99.322	1771	12	0	14	1784	1	1771	0	3415	Eukaryota;Cercozoa;unclassified Cercozoa class;Cercomonadida;Heteromitidae;Heteromita
Garwood11_k141_355262:190-954(-)	KY615713.1	92.116	761	59	1	4	763	494	1254	0	1031	Eukaryota;Microsporidia;unclassified Microsporidia class;unclassified Microsporidia order;unclassified Microsporidia family;Microsporidium
Garwood11_k141_361492:1-770(-)	AY498654.1	98.423	634	10	0	3	636	3	636	0	1177	Eukaryota;Ciliophora;Spirotrichea;Sporadotrichida;Oxytrichidae;Orthamphisiella
Garwood11_k141_363501:1172-3076(-)	LC655700.1	89.154	461	42	6	970	1425	1023	1480	4.56e-139	509	Eukaryota;Heterolobosea;unclassified Heterolobosea class;unclassified Heterolobosea order;Vahlkampfiidae;Vahlkampfia
Garwood12_k141_409929:0-574(+)	GQ351699.1	93.945	578	27	7	1	572	1060	1635	0	860	Eukaryota;Ciliophora;Litostomatea;Pleurostomatida;Litonotidae;Litonotus
Garwood12_k141_568:1484-3282(+)	AJ966478.1	99.83	1769	3	0	28	1796	1	1769	0	3483	Eukaryota;Nematoda;Chromadorea;Plectida;Plectidae;unclassified Plectidae genus
Garwood12_k141_69009:5783-7622(+)	AB695468.1	99.777	1793	4	0	24	1816	1	1793	0	3522	uncultured eukaryote
Garwood12_k141_722967:20-783(-)	KT625416.1	94.73	759	33	3	11	763	132543	133300	0	1179	Eukaryota;Chlorophyta;Chlorophyceae;Chlamydomonadales;Chlamydomonadaceae;Chloromonas
Garwood12_k141_796096:1744-3474(-)	ON157281.1	98.9	1727	17	1	1	1727	2	1726	0	3271	Eukaryota;Ciliophora;Oligohymenophorea;Sessilida;Vorticellidae;Vorticella
Garwood12_k141_826987:1224-2145(+)	KX581241.1	96.681	904	27	3	20	921	1	903	0	1550	Eukaryota;Ciliophora;Litostomatea;Pleurostomatida;Amphileptidae;Amphileptus
Garwood13_k141_130969:3809-5555(-)	AB725340.1	96.488	1737	61	0	5	1741	1	1737	0	2960	Eukaryota;Ciliophora;unclassified Ciliophora class;unclassified Ciliophora order;unclassified Ciliophora family;unclassified Ciliophora genus
Garwood13_k141_282387:2390-4227(+)	KM116125.1	98.189	1601	23	5	13	1608	1	1600	0	2938	Eukaryota;Bacillariophyta;Bacillariophyceae;Naviculales;Diadesmidaceae;Luticola
Garwood13_k141_298505:3136-4016(-)	AY151725.1	99.275	828	4	2	1	828	572	1397	0	1600	Eukaryota;Bacillariophyta;Bacillariophyceae;Naviculales;Stauroneidaceae;Stauroneis
Garwood13_k141_501461:2661-4442(-)	AM502008.1	99.539	1736	6	2	20	1755	1	1734	0	3376	Eukaryota;Bacillariophyta;Bacillariophyceae;Naviculales;Stauroneidaceae;Stauroneis
Garwood13_k141_73569:9-1177(+)	KP297360.1	96.941	1177	21	11	1	1168	525	1695	0	2032	Eukaryota;Ciliophora;Spirotrichea;Euplotida;Euplotidae;Euplotes
Potter5_k141_140643:2258-4050(-)	AB534351.1	95.158	1611	66	12	38	1640	1	1607	0	2563	uncultured fungus
Potter5_k141_141557:1082-2087(-)	LN869973.1	95.6	909	34	6	88	993	190	1095	0	1479	Eukaryota;Ciliophora;Oligohymenophorea;Peniculida;Frontoniidae;unclassified Frontoniidae genus
Potter5_k141_197884:4605-6415(-)	GQ398061.1	99.006	1810	18	0	1	1810	4162	5971	0	3445	Eukaryota;Rotifera;Eurotatoria;Adinetida;Adinetidae;Adineta
Potter5_k141_199408:337-1167(-)	EF023499.1	95.371	821	31	5	1	819	1009	1824	0	1318	Eukaryota;Tubulinea;Elardia;Euamoebida;Hartmannellidae;unclassified Hartmannellidae genus
Potter5_k141_261388:70-1062(+)	OQ702863.1	98.566	976	12	2	17	992	1	974	0	1822	Eukaryota;Bacillariophyta;Bacillariophyceae;Cymbellales;Gomphonemataceae;Gomphonema
Potter5_k141_298269:2-997(+)	DQ229953.1	97.593	997	18	4	1	992	991	1986	0	1780	Eukaryota;Discosea;Flabellinia;unclassified Flabellinia order;Vannellidae;Platyamoeba
Potter5_k141_328025:541-2330(+)	OM688865.1	99.831	1774	3	0	14	1787	1	1774	0	3493	Eukaryota;Chlorophyta;Ulvophyceae;Ulotrichales;Ulotrichaceae;Ulothrix
Potter5_k141_361869:1089-2391(+)	MG775599.1	98.739	1269	14	2	1	1269	1	1267	0	2387	Eukaryota;Cercozoa;unclassified Cercozoa class;Cercomonadida;Cercomonadidae;Neocercomonas
Potter5_k141_476035:4768-6558(-)	LC150149.1	99.763	1685	4	0	42	1726	1	1685	0	3308	Eukaryota;unclassified Eukaryota phylum;unclassified Eukaryota class;unclassified Eukaryota order;unclassified Eukaryota family;unclassified Eukaryota genus
Potter5_k141_525515:1631-2138(+)	U82204.1	97.03	505	14	1	3	507	4	507	0	880	Eukaryota;Ciliophora;Colpodea;Bursariomorphida;Bursariidae;Bursaria
Potter5_k141_53348:1-509(+)	KY937194.1	98.428	509	7	1	1	508	1311	1819	0	944	Eukaryota;Zoopagomycota;Zoopagomycetes;Zoopagales;Zoopagaceae;Acaulopage
Potter5_k141_548900:0-605(+)	JN418568.1	99.636	549	2	0	1	549	1158	1706	0	1072	Eukaryota;Bacillariophyta;Bacillariophyceae;Naviculales;Pinnulariaceae;Pinnularia
Potter5_k141_599147:1140-1778(+)	KY937194.1	99.679	623	2	0	16	638	4	626	0	1219	Eukaryota;Zoopagomycota;Zoopagomycetes;Zoopagales;Zoopagaceae;Acaulopage
Potter5_k141_652352:1-1544(+)	MK945899.1	94.564	975	45	8	1	972	294	1263	0	1505	Eukaryota;Nematoda;Chromadorea;Plectida;Plectidae;Plectus
Potter5_k141_698873:1491-2178(-)	OQ702863.1	98.544	687	10	0	1	687	1091	1777	0	1283	Eukaryota;Bacillariophyta;Bacillariophyceae;Cymbellales;Gomphonemataceae;Gomphonema
Potter5_k141_718034:0-555(+)	HM536170.1	95.324	556	22	4	3	555	1221	1775	0	892	Eukaryota;Cercozoa;unclassified Cercozoa class;Glissomonadida;Viridiraptoridae;Bodomorpha
Potter5_k141_74060:4233-6047(-)	HE609037.1	97.115	1733	39	10	5	1732	1	1727	0	3027	Eukaryota;Endomyxa;unclassified Endomyxa class;Vampyrellida;Leptophryidae;Leptophrys
Potter5_k141_85103:2-1006(-)	LN870026.1	95.846	987	36	5	20	1004	1	984	0	1625	Eukaryota;Ciliophora;Oligohymenophorea;Peniculida;Frontoniidae;unclassified Frontoniidae genus
Potter5_k141_94732:2777-3337(-)	KX170778.1	99.82	557	1	0	3	559	1	557	0	1096	Eukaryota;Chlorophyta;Chlorophyceae;Chlamydomonadales;Chlamydomonadaceae;Chloromonas
Potter6_k141_230408:0-1650(-)	EF023499.1	96.178	1439	40	12	216	1650	255	1682	0	2401	Eukaryota;Tubulinea;Elardia;Euamoebida;Hartmannellidae;unclassified Hartmannellidae genus
Potter6_k141_269282:408-1069(+)	AY490216.1	99.845	645	1	0	14	658	1	645	0	1271	Eukaryota;Euglenozoa;Kinetoplastea;Parabodonida;unclassified Parabodonida family;Procryptobia
Potter6_k141_283042:32294-33152(-)	JN378734.1	94.89	861	38	3	1	858	35099	34242	0	1352	Eukaryota;Bacillariophyta;Bacillariophyceae;unclassified Bacillariophyceae order;unclassified Bacillariophyceae family;unclassified Bacillariophyceae genus
Potter6_k141_530384:2049-3695(-)	JF263450.1	95.212	1650	63	10	1	1644	2	1641	0	2628	Eukaryota;Ciliophora;Litostomatea;Haptorida;Spathidiidae;Semispathidium
Potter6_k141_558624:4-490(-)	JF775211.1	96.829	410	13	0	10	419	10	419	0	710	Eukaryota;Ciliophora;Litostomatea;Haptorida;Spathidiidae;Semispathidium
Potter6_k141_566608:3695-4612(-)	OQ702907.1	98.223	394	7	0	524	917	1387	1780	0	726	Eukaryota;Bacillariophyta;Bacillariophyceae;Cymbellales;Gomphonemataceae;Gomphonema
Potter6_k141_575881:1126-2166(-)	AB971109.1	95.4	913	36	6	1	911	833	1741	0	1471	Eukaryota;Chytridiomycota;Chytridiomycetes;Rhizophydiales;unclassified Rhizophydiales family;unclassified Rhizophydiales genus
Primavera_k141_170091:4084-5800(-)	KX771702.1	99.335	1655	11	0	17	1671	1	1655	0	3193	Eukaryota;Ciliophora;Litostomatea;Pleurostomatida;Amphileptidae;Amphileptus
Primavera_k141_192952:0-810(-)	KM975527.1	98.106	792	13	2	20	810	1	791	0	1449	Eukaryota;Arthropoda;Insecta;Diptera;Chironomidae;unclassified Chironomidae genus
Primavera_k141_37591:1287-3066(+)	AB901574.1	98.762	1777	22	0	1	1777	2	1778	0	3348	Eukaryota;Ciliophora;unclassified Ciliophora class;unclassified Ciliophora order;unclassified Ciliophora family;unclassified Ciliophora genus
SM_k141_103787:4409-5649(-)	AB971109.1	99.826	1147	2	0	1	1147	642	1788	0	2258	Eukaryota;Chytridiomycota;Chytridiomycetes;Rhizophydiales;unclassified Rhizophydiales family;unclassified Rhizophydiales genus
SM_k141_146462:423-2226(+)	AF411281.1	94.592	1812	76	20	1	1800	2	1803	0	2793	Eukaryota;Cercozoa;Imbricatea;Spongomonadida;Spongomonadidae;Spongomonas
SM_k141_152558:1683-3414(+)	JN836352.1	95.868	1694	64	5	39	1729	6	1696	0	2797	Eukaryota;Ciliophora;Oligohymenophorea;Sessilida;Zoothamnidae;Myoschiston
SM_k141_155426:1748-3596(-)	AM114807.1	99.621	1846	7	0	1	1846	1	1846	0	3608	Eukaryota;Cercozoa;unclassified Cercozoa class;unclassified Cercozoa order;unclassified Cercozoa family;unclassified Cercozoa genus
SM_k141_244887:1981-2514(-)	EF200530.1	99.506	405	2	0	3	407	1240	1644	0	787	Eukaryota;Tubulinea;Elardia;Euamoebida;Hartmannellidae;unclassified Hartmannellidae genus
SM_k141_264211:151-1520(+)	DQ229953.1	97.009	1371	38	3	1	1369	2	1371	0	2389	Eukaryota;Discosea;Flabellinia;unclassified Flabellinia order;Vannellidae;Platyamoeba
SM_k141_305957:2072-2998(-)	MG778499.1	92.827	474	29	5	456	926	36094	35623	0	664	Eukaryota;Chlorophyta;Chlorophyceae;Protosiphonales;Protosiphonaceae;Protosiphon
SM_k141_3141:31895-32421(+)	KR017747.1	100	526	0	0	1	526	37145	36620	0	1043	Eukaryota;Ciliophora;Spirotrichea;Euplotida;Euplotidae;Euplotes
Taylor_k141_196751:9-874(+)	KX516682.1	99.768	863	2	0	1	863	879	1741	0	1695	Eukaryota;Ciliophora;Spirotrichea;Euplotida;Euplotidae;Euplotes
Taylor_k141_22999:18610-19677(-)	FN865058.1	88.208	424	43	7	2	422	150	569	3.03e-117	436	Eukaryota;Bacillariophyta;Bacillariophyceae;Bacillariales;Bacillariaceae;Nitzschia
Taylor_k141_359554:375-931(+)	HM263379.1	92.101	557	38	5	1	556	18	569	0	749	Eukaryota;Endomyxa;unclassified Endomyxa class;Vampyrellida;Leptophryidae;Leptophrys
Taylor_k141_359554:986-1866(+)	EU803277.1	92.317	859	64	2	2	859	659	1516	0	1177	Eukaryota;Bacillariophyta;Fragilariophyceae;Fragilariales;Fragilariaceae;Fragilaria
